# Supplementary material for: Use of Drugs in Clinical Practice and the Associated Cost of Cancer Treatment in Adult Patients with Solid Tumors: A 10-Year Retrospective Cohort Study
Source: Curr Oncol. 2023 Aug 30;30(9):7984–8004. doi: 10.3390/curroncol30090580 (PMC10528466; doi:10.3390/curroncol30090580)
Supplement: Supplementary file 1 [file curroncol-30-00580-s001.zip]

Archive with 5 entries (5 files):
- Supplementary Figure S1 revised.jpg
- Supplementary Figure S2 revised.jpg
- Supplementary S3 revised.pdf
- Supplementary Table S1 revised.pdf
- Supplementary Table S2 revised.pdf
